# Supplementary material for: An Analysis of the Sequence Variability of Meningococcal fHbp, NadA and NHBA over a 50-Year Period in the Netherlands
Source: PLoS One. 2013 May 24;8(5):e65043. doi: 10.1371/journal.pone.0065043 (PMC3663754; doi:10.1371/journal.pone.0065043)
Supplement: Table S1 — Characterization of the 165 clinical isolates selected for this study. For each isolate, year of isolation, serogroup, FetA, PorA, sequence type (ST), clonal complex, fHbp (allele, sub/variant and variant), NHBA (peptide) and NadA (gene presence, sub/variant and variant) are indicated. fHbp sub/variants were designated as reported in the database (http://pubmlst.org/neisseria/fHbp/). For NHBA and NadA, an internal nomenclature was used. FS: frame-shift mutation: INS: insertion sequence IS1301, causing no expression of the protein. (XLS) [file pone.0065043.s001.xls]

## Sheet: S_Table1
																fHbp			NHBA		nadA
Year	number NRLBM	number in manuscript	serogroup	FetA	PorA VR1	PorA VR2	abcZ	adk	aroE	fumC	gdh	pdhC	pgm	ST	CC	fHbp allele	fHbp sub/variant	fHbp variant	NHBA peptide	Genbank accession number	nadA presence	NadA sub/variant	NadA variant	Genbank accession number
1960	600061	NL-600061	B	F3-3	7-1	1	9	2	15	76	13	21	10	4843	37	4	4	1	12	JX237593	-	-	-
1960	600063	NL-600063	B	F5-62	7-1	1	12	227	15	5	13	21	10	4844	37	24	24	2	12	JX237594	-	-	-
1960	600064	NL-600064	B	F5-7	18	25-7	9	2	9	9	9	6	9	4845	41/44	33	31	3	2	JX237595	-	-	-
1960	600065	NL-600065	B	F5-5	7-1	1	12	5	15	9	13	21	10	4846	37	24	24	2	12	JX237596	+	8	NadA-3	JX273388
1960	600066	NL-600066	B	F1-5	7-1	1	12	2	15	5	13	343	10	4847	37	24	24	2	12	JX237597	-	-	-
1960	600067	NL-600067	B	F5-63	5-4	2	20	5	75	347	21	135	337	4848	-	4	4	1	97	JX237598	+	FS	-	JX273389
1960	600068	NL-600068	B	F5-7	21	16-62	2	29	9	26	26	24	338	4849	-	13	13	1	98	JX237599	-	-	-
1960	600069	NL-600069	B	F3-6	5	2	2	3	4	3	8	4	6	11	11	22	22	2	20	JX237600	+	INS	-
1960	600070	NL-600070	A	F5-5	5-2	10	322	6	7	348	1	1	3	4850	-	16	16	2	99	JX237601	-	-	-
1960	600071	NL-600071	B	F1-7	5	2	9	6	9	9	9	6	20	4453	41/44	29	29	3	2	JX237602	-	-	-
1960	600072	NL-600072	B	F3-7	18	25-7	75	6	83	9	9	6	9	3259	41/44	24	24	2	2	JX237603	-	-	-
1960	600074	NL-600074	Y	F4-1	5-1	10-4	2	7	6	17	16	18	8	167	167	24	24	2	9	JX237604	-	-	-
1960	600079	NL-600079	C	F3-9	7-2	14	12	5	146	35	6	22	17	2591	461	71	47	3	100	JX237605	-	-	-
1960	600081	NL-600081	B	F3-16	18-7	9	9	6	9	9	6	6	96	4851	41/44	19	19	2	2	JX237606	-	-	-
1960	600084	NL-600084	A	F5-1	5-2	10	1	3	1	1	1	1	3	1	1	4	4	1	29	JX237607	-	-	-
1960	600086	NL-600086	B	F3-6	5-1	10-4	12	2	15	5	13	21	339	4852	37	24	24	2	12	JX237608	-	-	-
1960	600091	NL-600091	B	F3-7	18	25-7	75	6	83	9	9	6	9	3259	41/44	24	24	2	101	JX237609	+	21	NadA-4	JX273390
1960	600095	NL-600095	C	F1-7	5-1	2-2	9	228	9	9	9	6	2	4853	41/44	24	24	2	2	JX237610	-	-	-
1960	600096	NL-600096	B	F1-7	18-1	34-2	9	6	9	9	9	6	17	110	41/44	672	569	1-2,3 hybrid	2	JX237611	-	-	-
1960	600098	NL-600098	Y	F4-1	5-1	10-4	2	7	6	17	16	18	8	167	167	24	24	2	9	JX237612	-	-	-
1960	600100	NL-600100	C	F3-9	12-1	13-1	13	3	15	13	3	11	9	4854	364	616	530	2	6	JX237613	-	-	-
1960	600102	NL-600102	B	F3-6	5	2	2	3	4	3	8	4	6	11	11	22	22	2	20	JX237614	+	INS	-
1960	600103	NL-600103	B	F1-5	5-1	2-2	9	6	9	9	362	6	62	4855	41/44	19	19	2	2	JX237615	-	-	-
1960	600104	NL-600104	B	F1-15	19	26	9	6	9	9	9	6	9	44	41/44	620	534	1	2	JX237616	-	-	-
1960	600105	NL-600105	C	F5-2	12-1	13-5	13	5	6	349	3	8	18	4856	334	43	34	2	102	JX237617	+	21	NadA-4	JX273391
1960	600106	NL-600106	B	F3-3	7-1	1	12	2	4	8	13	21	16	1011	231	24	24	2	2	JX237618	-	-	-
1960	600111	NL-600111	B	F1-7	7-1	1	12	2	15	5	58	21	9	4857	37	24	24	2	12	JX237619	-	-	-
1960	600115	NL-600115	B	F3-6	5	2	2	3	4	3	8	4	6	11	11	22	22	2	20	JX237620	+	8	NadA-3	JX273392
1960	600117	NL-600117	B	F3-7	18	25-7	75	6	83	9	9	6	9	3259	41/44	24	24	2	2	JX237621	-	-	-
1970	701679	NL-701679	B	F3-9	5-1	2-2	2	3	7	9	8	5	2	487	8	16	16	2	20	JX237622	+	8	NadA-3	JX273393
1970	701685	NL-701685	B	F3-9	5-1	2-2	2	3	7	2	8	5	2	8	8	16	16	2	20	JX237623	+	8	NadA-3	JX273394
1970	701692	NL-701692	B	F3-9	5-1	2-2	2	3	7	2	8	5	2	8	8	16	16	2	20	JX237624	+	8	NadA-3	JX273395
1970	701698	NL-701698	C	F5-12	18-7	9	13	3	52	3	3	11	9	4858	364	43	34	2	6	JX237625	-	-	-
1970	701707	NL-701707	B	F3-9	5-1	2-2	2	3	7	2	8	5	2	8	8	16	16	2	20	JX237626	+	8	NadA-3	JX273396
1970	701717	NL-701717	B	F3-9	5-1	2-2	2	3	7	2	8	5	2	8	8	617	531	2	20	JX237627	+	8	NadA-3	JX273397
1970	701726	NL-701726	B	F3-9	5-1	2-2	2	3	7	2	8	5	2	8	8	16	16	2	20	JX237628	+	8	NadA-3	JX273398
1970	701737	NL-701737	B	F1-7	12-1	13	13	5	9	13	3	11	9	4859	364	628	540	1	6	JX237629	-	-	-
1970	701744	NL-701744	B	F3-9	5-1	2-2	2	3	7	2	8	5	340	4860	8	16	16	2	20	JX237630	+	8	NadA-3	JX273399
1970	701749	NL-701749	ng	F5-2	7-2	14	12	5	146	35	6	22	17	2591	461	207	178	3	100	JX237631	-	-	-
1970	701755	NL-701755	B	F3-4	7-1	1	9	7	9	9	9	344	8	4861	41/44	24	24	2	87	JX237632	-	-	-
1970	701761	NL-701761	B	F1-7	22	14-6	2	16	12	11	3	60	7	254	254	13	13	1	20	JX237633	-	-	-
1970	701767	NL-701767	B	F3-6	5-1	2-2	2	3	7	2	8	15	2	2174	8	22	22	2	20	JX237634	+	8	NadA-3	JX273400
1970	701768	NL-701768	B	F3-9	5-1	2-2	2	3	7	2	8	5	2	8	8	16	16	2	20	JX237635	+	8	NadA-3	JX273401
1970	701777	NL-701777	B	F3-6	5-1	2-2	323	5	4	17	26	21	341	4862	-	25	25	2	24	JX237636	-	-	-
1970	701789	NL-701789	B	F3-9	5-1	2-2	2	3	7	2	8	5	2	8	8	16	16	2	103	JX237637	+	8	NadA-3	JX273402
1970	701796	NL-701796	B	F3-9	5-1	2-2	2	3	7	2	8	5	2	8	8	16	16	2	20	JX237638	+	8	NadA-3	JX273403
1970	701818	NL-701818	B	F5-34	18-7	9	12	2	4	8	13	21	342	4863	231	nd	nd	nd	2	JX237639	-	-	-
1970	701828	NL-701828	B	F3-9	5-1	2-2	2	3	7	2	8	5	2	8	8	16	16	2	20	JX237640	+	8	NadA-3	JX273404
1970	701838	NL-701838	B	F3-9	5-2	10	2	3	7	2	8	5	2	8	8	16	16	2	20	JX237641	+	8	NadA-3	JX273405
1970	701844	NL-701844	B	F4-3	7-1	1	4	10	2	16	1	11	9	4939	269	170	161	2	21	JX237642	+	22	NadA-4	JX273406
1970	701850	NL-701850	B	F3-9	7-2	14	4	10	2	9	8	11	20	4940	269	15	15	1	21	JX237643	-	-	-
1970	701864	NL-701864	B	F3-6	18-1	34-2	13	10	52	5	3	11	9	4941	364	33	31	3	6	JX237644	-	-	-
1970	701884	NL-701884	A	F3-1	5-2	10	6	7	4	9	26	18	8	4942	-	21	21	2	9	JX237645	-	-	-
1970	701894	NL-701894	ng	F5-93	19	15	8	10	18	21	8	11	17	4943	-	22	22	2	104	JX237646	-	-	-
1970	701914	NL-701914	B	F3-6	5-1	2-2	2	3	7	2	8	5	2	8	8	16	16	2	20	JX237647	-	-	-
1970	701926	NL-701926	B	F3-9	5-1	2-2	2	3	7	2	8	5	2	8	8	16	16	2	20	JX237648	+	8	NadA-3	JX273407
1970	701940	NL-701940	A	F5-1	5-2	10	1	3	1	1	1	1	3	1	1	4	4	1	29	JX237649	-	-	-
1970	701949	NL-701949	B	F1-4	5-1	2-2	2	3	7	2	8	15	2	2174	8	16	16	2	20	JX237650	+	8	NadA-3	JX273408
1970	701957	NL-701957	B	F5-2	7-1	1	4	10	15	9	8	11	9	269	269	106	106	2	105	JX237651	-	-	-
1980	800043	NL-800043	B	F5-2	7	14-6	4	10	2	17	8	11	20	492	269	67	83	2	21	JX237652	-	-	-
1980	800048	NL-800048	A	F5-1	5-2	10	1	3	1	1	1	1	3	1	1	4	4	1	29	JX237653	-	-	-
1980	800177	NL-800177	C	F5-2	7-1	1	13	5	62	9	3	8	18	1323	334	621	535	1	6	JX237654	-	-	-
1980	800235	NL-800235	B	F5-2	7-2	13-1	9	20	35	17	5	15	21	4944	-	629	541	2	106, FS	JX237655	-	-	-
1980	800289	NL-800289	A	F5-1	5-2	10	1	3	1	1	1	1	3	1	1	4	4	1	29	JX237656	-	-	-
1980	800349	NL-800349	C	F5-2	18-3	1	12	6	9	17	9	6	9	206	41/44	72	19	2	1	JX237657	-	-	-
1980	800426	NL-800426	B	F1-5	5-9	10	2	3	7	2	8	5	2	8	8	16	16	2	20	JX237658	-	-	-
1980	800473	NL-800473	B	F5-1	19	15	8	10	5	4	6	3	8	33	32	1	1	1	107	JX237659	+	1	NadA-1	JX273409
1980	800552	NL-800552	A	F5-1	5-2	10	1	3	1	1	1	1	3	1	1	4	4	1	29	JX237660	-	-	-
1980	800594	NL-800594	A	F5-1	5-2	10	1	3	1	1	1	1	3	1	1	4	4	1	29	JX237661	-	-	-
1980	800624	NL-800624	B	F2-2	5-1	2-2	2	3	7	2	8	5	2	8	8	16	16	2	20	JX237662	-	-	-
1980	800702	NL-800702	B	F3-9	7-2	13-1	2	3	7	17	8	5	2	4611	8	16	16	2	20	JX237663	+	8	NadA-3	JX273410
1980	800785	NL-800785	B	F4-1	18	25	58	16	12	11	3	60	8	4945	254	13	13	1	20	JX237664	-	-	-
1980	800886	NL-800886	C	F3-7	19	14	75	6	83	9	9	6	9	3259	41/44	24	24	2	2	JX237665	-	-	-
1980	800930	NL-800930	C	F4-3	7-2	14	4	10	2	9	8	11	8	4946	269	106	106	2	108	JX237666	-	-	-
1980	800974	NL-800974	B	F4-3	5-1	10-4	4	5	2	17	8	11	20	4947	-	106	106	2	10	JX237667	-	-	-
1980	801023	NL-801023	C	F4-3	7-2	14	4	10	2	9	8	11	8	4946	269	630	542	1	108	JX237668	-	-	-
1980	801117	NL-801117	B	F5-12	22	9	4	10	64	9	38	11	9	2205	269	19	19	2	17	JX237669	-	-	-
1980	801170	NL-801170	A	F5-1	18-1	3	1	3	1	1	1	1	3	1	1	4	4	1	29	JX237670	-	-	-
1980	801303	NL-801303	A	F5-1	5-2	10	1	3	1	1	1	1	3	1	1	4	4	1	29	JX237671	-	-	-
1980	801356	NL-801356	B	F2-2	5-1	2-2	2	3	7	2	8	5	2	8	8	16	16	2	20	JX237672	+	INS	-
1990	900002	NL-900002	B	F3-3	7-2	16	4	10	5	4	6	3	8	32	32	1	1	1	3	JX237673	+	1	NadA-1	JX273411
1990	900054	NL-900054	B	F1-5	7-2	4	3	6	9	5	9	6	9	41	41/44	14	14	1	2	JX237674	-	-	-
1990	900106	NL-900106	B	F4-1	5	2	2	3	4	3	8	4	6	11	11	164	155	1	20	JX237675	+	3	NadA-2	JX273412
1990	900161	NL-900161	B	F1-5	7-2	4	10	6	9	5	9	6	9	42	41/44	14	14	1	2	JX237676	-	-	-
1990	900234	NL-900234	B	F4-1	5	2	2	3	4	3	8	4	6	11	11	82	78	1	20	JX237677	+	3	NadA-2	JX273413
1990	900337	NL-900337	B	F3-3	7	16	4	10	5	4	6	6	8	4948	32	1	1	1	3	JX237678	+	1	NadA-1	JX273414
1990	900481	NL-900481	C	F3-3	7	16-89	327	10	5	4	6	3	8	4949	32	1	1	1	3	JX237679	+	1	NadA-1	JX273415
1990	900601	NL-900601	B	F1-5	7-2	13-2	3	6	9	5	9	22	9	40	41/44	14	14	1	2	JX237680	-	-	-
1990	900707	NL-900707	C	F3-6	5	2	2	3	4	3	8	4	6	11	11	131	128	1	20	JX237681	+	2	NadA-2	JX273416
1990	900804	NL-900804	B	F4-37	22-1	14	4	10	11	324	6	10	344	4950	35	14	14	1	24	JX237682	-	-	-
1990	900913	NL-900913	B	F1-5	7-2	4	3	229	9	5	9	6	12	4951	41/44	14	14	1	2	JX237683	-	-	-
1990	901015	NL-901015	C	F1-5	5-1	10-8	328	5	120	9	3	8	18	4952	334	19	19	2	6	JX237684	-	-	-
1990	901140	NL-901140	C	F1-1	5	2-1	2	3	4	3	8	4	6	11	11	22	22	2	29	JX237685	+	3	NadA-2	JX273417
1990	901228	NL-901228	B	F1-5	7-2	4	3	6	9	5	9	6	9	41	41/44	14	14	1	2	JX237686	-	-	-
1990	901323	NL-901323	B	F3-3	7-2	16	4	10	5	4	6	3	8	32	32	1	1	1	109	JX237687	+	1	NadA-1	JX273418
1990	901399	NL-901399	A	F3-1	20	9	1	1	2	1	3	2	3	5	5	5	5	1	27	JX237688	+	8	NadA-3	JX273419
1990	901524	NL-901524	B	F2-5	7-2	4	3	6	9	9	9	6	9	303	41/44	14	14	1	2	JX237689	-	-	-
1990	901617	NL-901617	B	F3-3	7	16	4	10	5	4	6	11	8	2685	32	1	1	1	3	JX237690	+	1	NadA-1	JX273420
1990	901739	NL-901739	B	F3-21	12-1	23	10	2	58	58	3	155	20	2539	-	101	101	2	110	JX237691	-	-	-
1990	901857	NL-901857	B	F1-5	7-2	4	3	6	9	5	9	6	9	41	41/44	14	14	1	2	JX237692	-	-	-
1990	901964	NL-901964	B	F1-5	7-2	4	3	6	9	5	9	6	9	41	41/44	14	14	1	2	JX237693	-	-	-
1990	902125	NL-902125	B	F4-3	5-1	2-2	7	8	10	116	10	15	20	2814	18	17	17	2	101	JX237694	+	8	NadA-3	JX273421
1990	902208	NL-902208	C	F3-6	5	2	2	3	4	3	8	4	6	11	11	631	543	1	20	JX237695	+	2	NadA-2	JX273422
1990	902286	NL-902286	C	F5-5	5	2-1	9	3	4	3	8	4	6	2510	11	22	22	2	29	JX237696	+	3	NadA-2	JX273423
1990	902388	NL-902388	B	F3-9	5-2	10	2	3	7	2	34	5	2	153	8	16	16	2	20	JX237697	+	3	NadA-2	JX273424
1990	902495	NL-902495	B	F1-5	7-2	4	10	6	9	5	9	6	9	42	41/44	14	14	1	2	JX237698	-	-	-
1990	902669	NL-902669	C	F1-5	21	16	2	16	12	11	3	60	7	254	254	13	13	1	24	JX237699	-	-	-
2000	2000003	NL-2000003	B	F1-5	22	14-10	3	6	5	5	9	22	9	4256	41/44	14	14	1	2	JX237565	-	-	-
2000	2000092	NL-2000092	B	F3-3	7-2	16	4	10	5	4	6	3	8	32	32	1	1	1	94	JX237566	+	1	NadA-1	JX273379
2000	2000150	NL-2000150	B	F3-9	31	16	4	10	15	7	8	11	1	13	269	19	19	2	6	JX237567	-	-	-
2000	2000233	NL-2000233	B	F1-5	7-2	4	4	6	9	5	9	6	9	5098	41/44	4	4	1	47	JX237568	-	-	-
2000	2000318	NL-2000318	B	F1-5	7-2	13-2	3	116	9	5	9	22	9	1960	41/44	14	14	1	2	JX237569	-	-	-
2000	2000400	NL-2000400	B	F1-5	7-2	4	3	6	9	5	9	6	9	41	41/44	14	14	1	2	JX237570	-	-	-
2000	2000472	NL-2000472	B	F5-9	22	14	10	5	13	53	26	41	3	4905	162	21	21	2	20	JX237571	-	-	-
2000	2000547	NL-2000547	B	F1-1	5	2	12	5	19	17	384	26	2	5405	60	13	13	1	95	JX237572	-	-	-
2000	2000620	NL-2000620	B	F1-5	7-2	4	3	6	9	5	9	6	9	41	41/44	14	14	1	2	JX237573	-	-	-
2000	2000680	NL-2000680	B	F1-5	7-2	4	3	6	9	5	9	6	9	41	41/44	14	14	1	2	JX237574	-	-	-
2000	2000780	NL-2000780	W-135	F1-34	5	2	2	3	4	3	8	4	6	11	11	9	9	1	96	JX237575	+	6	NadA-2	JX273380
2000	2000862	NL-2000862	B	F4-1	21	16-5	17	6	6	17	3	26	124	5439	60	13	13	1	24	JX237576	-	-	-
2000	2000953	NL-2000953	B	F1-5	7-2	13-2	8	6	9	5	9	6	9	1788	41/44	14	14	1	2	JX237577	-	-	-
2000	2001031	NL-2001031	C	F3-9	5	2	2	3	7	217	8	5	2	2680	8	16	16	2	20	JX237578	+	7	NadA-3	JX273381
2000	2001139	NL-2001139	B	F5-1	5-2	10	8	10	5	4	5	3	8	34	32	124	1	1	3	JX237579	+	1	NadA-1	JX273382
2000	2001232	NL-2001232	B	F1-5	7-2	4	10	6	9	5	9	6	9	42	41/44	14	14	1	2	JX237580	-	-	-
2000	2001330	NL-2001330	C	F5-5	5	2	2	3	4	3	8	6	6	1055	11	532	459	1	20	JX237581	+	INS	-	JX273383
2000	2001411	NL-2001411	B	F3-3	7	16-35	4	10	5	4	6	3	8	32	32	1	1	1	3	JX237582	+	1	NadA-1	JX273384
2000	2001481	NL-2001481	B	F1-5	7-2	4	10	6	9	5	9	6	9	42	41/44	14	14	1	2	JX237583	-	-	-
2000	2001540	NL-2001540	C	F3-6	5-1	10-8	2	3	4	3	8	4	6	11	11	10	10	1	20	JX237584	+	INS	-	JX273385
2000	2001623	NL-2001623	C	F3-6	5-1	10-8	2	3	4	3	8	4	6	11	11	10	10	1	20	JX237592	+	INS	-	JX273386
2000	2001688	NL-2001688	B	F1-5	7-2	4	3	6	9	5	9	6	9	41	41/44	14	14	1	2	JX237585	-	-	-
2000	2001761	NL-2001761	B	F5-1	18-9	25	4	10	15	9	8	11	9	269	269	15	15	1	21	JX237586	-	-	-
2000	2001838	NL-2001838	B	F1-5	7-2	4	3	6	9	5	11	6	9	154	41/44	4	4	1	2	JX237587	-	-	-
2000	2001916	NL-2001916	B	F1-5	7-2	13-2	3	6	9	5	9	22	9	40	41/44	14	14	1	2	JX237588	-	-	-
2000	2002013	NL-2002013	B	F4-3	7-2	4	3	6	9	5	9	6	9	41	41/44	120	123	1	13	JX237589	-	-	-
2000	2002108	NL-2002108	B	F5-1	5-2	10	8	10	5	4	5	3	8	34	32	1	1	1	3	JX237590	+	1	NadA-1	JX273387
2000	2002187	NL-2002187	B	F1-5	7-2	13-2	3	6	9	5	9	22	250	3488	41/44	14	14	1	2	JX237591	-	-	-
2008	2081566	NL-2081566	B	F1-5	5-1	10-4	3	6	9	5	9	6	9	41	41/44	14	14	1	215	JX237700	-	-	-
2008	2081617	NL-2081617	B	F1-5	7	30-3	262	6	9	5	9	22	478	7739	41/44	14	14	1	2	JX237701	-	-	-
2008	2081641	NL-2081641	B	F1-5	7-2	4	3	6	9	5	9	6	9	41	41/44	91	94	3	2	JX237702	-	-	-
2008	2081657	NL-2081657	ng	F1-5	18-1	3	11	5	18	8	11	24	21	22	22	16	16	2	20	JX237703	-	-	-
2008	2081767	NL-2081767	B	F1-5	18-1	14	3	6	34	5	11	6	9	1194	41/44	4	4	1	2	JX237704	-	-	-
2008	2081808	NL-2081808	C	F3-6	5-1	10-8	2	3	4	3	8	4	6	11	11	15	15	1	20	JX237705	+	INS	-
2008	2081965	NL-2081965	B	F5-1	19-1	15-11	4	10	15	9	8	11	9	269	269	15	15	1	21	JX237706	-	-	-
2008	2082079	NL-2082079	B	F1-7	22	14	7	5	1	13	36	53	15	213	213	65	45	3	18	JX237707	+	81	NadA-5	KC437078
2008	2082132	NL-2082132	B	F1-23	19	13	3	6	9	5	11	6	9	154	41/44	14	14	1	183	JX237708	-	-	-
2008	2082183	NL-2082183	B	F5-1	5-2	10	8	10	313	4	5	3	8	3720	32	1	1	1	3	JX237709	+	1	NadA-1	KC437080
2008	2082288	NL-2082288	B	F1-5	21	16	3	6	9	5	9	6	9	41	41/44	14	14	1	2	JX237710	-	-	-
2009	2090007	NL-2090007	C	F3-6	5-1	10-8	2	3	4	3	8	4	6	11	11	669	FS	FS	20	JX237711	+	INS	-
2009	2090060	NL-2090060	X	F5-36	21-7	16	8	25	7	17	21	26	49	1157	1157	68	13	1	114	JX237712	+	FS	-	JX273425
2009	2090248	NL-2090248	B	F1-5	7	16-107	3	35	9	5	9	6	9	7734	41/44	68	13	1	2	JX237713	-	-	-
2009	2090315	NL-2090315	Y	F3-9	18-7	9	8	4	1	17	5	24	2	4924	103	65	45	3	24	JX237714	-	-	-
2009	2090493	NL-2090493	B	F3-3	7-2	16	4	10	217	4	6	3	17	2707	32	1	1	1	3	JX237715	+	1	NadA-1	KC437081
2009	2090549	NL-2090549	B	F1-5	7-2	4	3	6	9	5	9	6	9	41	41/44	14	14	1	216	JX237716	-	-	-
2009	2090835	NL-2090835	B	F5-2	12-1	4	7	8	10	26	10	1	16	145	18	36	37	1	6	JX237717	-	-	-
2009	2090857	NL-2090857	B	F1-5	7-2	4	3	6	9	5	11	6	9	154	41/44	4	4	1	2	JX237718	-	-	-
2009	2090920	NL-2090920	B	F5-5	22	14	7	5	1	13	36	53	15	213	213	217	191	3	18	JX237719	-	-	-
2009	2091153	NL-2091153	B	F5-5	7-2	4	7	5	1	13	36	492	15	7741	213	65	45	3	18	JX237720	+	79	NadA-5	JX273426
2009	2091198	NL-2091198	B	F5-1	5-2	10	8	10	313	4	5	3	8	3720	32	1	1	1	3	JX237721	+	1	NadA-1
2009	2091259	NL-2091259	B	F5-5	22	14	7	5	1	13	36	53	479	7740	213	382	322	1	18	JX237722	+	83	NadA-5	JX273427
2009	2091629	NL-2091629	B	F5-2	12-1	13-2	2	10	2	11	3	11	7	7736	254	14	14	1	217	JX237723	-	-	-
2009	2091669	NL-2091669	B	F5-8	7-1	1	7	5	1	13	36	53	15	213	213	406	339	3	218	JX237724	-	-	-
2009	2091702	NL-2091702	B	F5-5	22	14	7	5	1	13	36	53	15	213	213	65	45	3	18	JX237725	+	79	NadA-5	JX273428
2009	2091735	NL-2091735	C	Deletion	5-1	10-4	2	16	12	17	3	60	7	772	254	13	13	1	219	JX237726	-	-	-
2009	2092035	NL-2092035	B	F5-1	5-2	10-3	8	10	5	4	5	3	8	34	32	1	1	1	220	JX237727	+	1	NadA-1	KC437079
2009	2092127	NL-2092127	B	F5-76	22	14	4	10	15	9	8	450	9	7737	269	15	15	1	21	JX237728	-	-	-
2009	2093032	NL-2093032	C	F3-26	5-3	2-16	25	5	4	17	21	13	9	1035	-	386	325	2	53	JX237729	-	-	-

## Sheet: Blad3
Year		number		serogroup	FetA	PorA VR1	PorA VR2	abcZ	adk	aroE	fumC	gdh	pdhC	pgm	ST	CC	fHbp allele	fHbp sub/variant	fHbp variant	NHBA peptide	nadA presence	NadA sub/variant	NadA variant
1960	NL-	600061	NL-600061	B	F3-3	7-1	1	9	2	15	76	13	21	10	4843	37	4	4	1	12	-	-	-
1960	NL-	600063	NL-600063	B	F5-62	7-1	1	12	227	15	5	13	21	10	4844	37	24	24	2	12	-	-	-
1960	NL-	600064	NL-600064	B	F5-7	18	25-7	9	2	9	9	9	6	9	4845	41/44	33	31	3	2	-	-	-
1960	NL-	600065	NL-600065	B	F5-5	7-1	1	12	5	15	9	13	21	10	4846	37	24	24	2	12	+	8	NadA-3
1960	NL-	600066	NL-600066	B	F1-5	7-1	1	12	2	15	5	13	343	10	4847	37	24	24	2	12	-	-	-
1960	NL-	600067	NL-600067	B	F5-63	5-4	2	20	5	75	347	21	135	337	4848	-	4	4	1	97	+	FS	-
1960	NL-	600068	NL-600068	B	F5-7	21	16-62	2	29	9	26	26	24	338	4849	-	13	13	1	98	-	-	-
1960	NL-	600069	NL-600069	B	F3-6	5	2	2	3	4	3	8	4	6	11	11	22	22	2	20	+	INS	-
1960	NL-	600070	NL-600070	A	F5-5	5-2	10	322	6	7	348	1	1	3	4850	-	16	16	2	99	-	-	-
1960	NL-	600071	NL-600071	B	F1-7	5	2	9	6	9	9	9	6	20	4453	41/44	29	29	3	2	-	-	-
1960	NL-	600072	NL-600072	B	F3-7	18	25-7	75	6	83	9	9	6	9	3259	41/44	24	24	2	2	-	-	-
1960	NL-	600074	NL-600074	Y	F4-1	5-1	10-4	2	7	6	17	16	18	8	167	167	24	24	2	9	-	-	-
1960	NL-	600079	NL-600079	C	F3-9	7-2	14	12	5	146	35	6	22	17	2591	461	71	47	3	100	-	-	-
1960	NL-	600081	NL-600081	B	F3-16	18-7	9	9	6	9	9	6	6	96	4851	41/44	19	19	2	2	-	-	-
1960	NL-	600084	NL-600084	A	F5-1	5-2	10	1	3	1	1	1	1	3	1	1	4	4	1	29	-	-	-
1960	NL-	600086	NL-600086	B	F3-6	5-1	10-4	12	2	15	5	13	21	339	4852	37	24	24	2	12	-	-	-
1960	NL-	600091	NL-600091	B	F3-7	18	25-7	75	6	83	9	9	6	9	3259	41/44	24	24	2	101	+	21	NadA-4
1960	NL-	600095	NL-600095	C	F1-7	5-1	2-2	9	228	9	9	9	6	2	4853	41/44	24	24	2	2	-	-	-
1960	NL-	600096	NL-600096	B	F1-7	18-1	34-2	9	6	9	9	9	6	17	110	41/44	1-2,3.x	1-2,3.x	1-2,3	2	-	-	-
1960	NL-	600098	NL-600098	Y	F4-1	5-1	10-4	2	7	6	17	16	18	8	167	167	24	24	2	9	-	-	-
1960	NL-	600100	NL-600100	C	F3-9	12-1	13-1	13	3	15	13	3	11	9	4854	364	616	530	2	6	-	-	-
1960	NL-	600102	NL-600102	B	F3-6	5	2	2	3	4	3	8	4	6	11	11	22	22	2	20	+	INS	-
1960	NL-	600103	NL-600103	B	F1-5	5-1	2-2	9	6	9	9	362	6	62	4855	41/44	19	19	2	2	-	-	-
1960	NL-	600104	NL-600104	B	F1-15	19	26	9	6	9	9	9	6	9	44	41/44	620	534	1	2	-	-	-
1960	NL-	600105	NL-600105	C	F5-2	12-1	13-5	13	5	6	349	3	8	18	4856	334	43	34	2	102	+	21	NadA-4
1960	NL-	600106	NL-600106	B	F3-3	7-1	1	12	2	4	8	13	21	16	1011	231	24	24	2	2	-	-	-
1960	NL-	600111	NL-600111	B	F1-7	7-1	1	12	2	15	5	58	21	9	4857	37	24	24	2	12	-	-	-
1960	NL-	600115	NL-600115	B	F3-6	5	2	2	3	4	3	8	4	6	11	11	22	22	2	20	+	8	NadA-3
1960	NL-	600117	NL-600117	B	F3-7	18	25-7	75	6	83	9	9	6	9	3259	41/44	24	24	2	2	-	-	-
1970	NL-	701679	NL-701679	B	F3-9	5-1	2-2	2	3	7	9	8	5	2	487	8	16	16	2	20	+	8	NadA-3
1970	NL-	701685	NL-701685	B	F3-9	5-1	2-2	2	3	7	2	8	5	2	8	8	16	16	2	20	+	8	NadA-3
1970	NL-	701692	NL-701692	B	F3-9	5-1	2-2	2	3	7	2	8	5	2	8	8	16	16	2	20	+	8	NadA-3
1970	NL-	701698	NL-701698	C	F5-12	18-7	9	13	3	52	3	3	11	9	4858	364	43	34	2	6	-	-	-
1970	NL-	701707	NL-701707	B	F3-9	5-1	2-2	2	3	7	2	8	5	2	8	8	16	16	2	20	+	8	NadA-3
1970	NL-	701717	NL-701717	B	F3-9	5-1	2-2	2	3	7	2	8	5	2	8	8	617	531	2	20	+	8	NadA-3
1970	NL-	701726	NL-701726	B	F3-9	5-1	2-2	2	3	7	2	8	5	2	8	8	16	16	2	20	+	8	NadA-3
1970	NL-	701737	NL-701737	B	F1-7	12-1	13	13	5	9	13	3	11	9	4859	364	628	540	1	6	-	-	-
1970	NL-	701744	NL-701744	B	F3-9	5-1	2-2	2	3	7	2	8	5	340	4860	8	16	16	2	20	+	8	NadA-3
1970	NL-	701749	NL-701749	ng	F5-2	7-2	14	12	5	146	35	6	22	17	2591	461	nd	178	3	100	-	-	-
1970	NL-	701755	NL-701755	B	F3-4	7-1	1	9	7	9	9	9	344	8	4861	41/44	24	24	2	87	-	-	-
1970	NL-	701761	NL-701761	B	F1-7	22	14-6	2	16	12	11	3	60	7	254	254	13	13	1	20	-	-	-
1970	NL-	701767	NL-701767	B	F3-6	5-1	2-2	2	3	7	2	8	15	2	2174	8	22	22	2	20	+	8	NadA-3
1970	NL-	701768	NL-701768	B	F3-9	5-1	2-2	2	3	7	2	8	5	2	8	8	16	16	2	20	+	8	NadA-3
1970	NL-	701777	NL-701777	B	F3-6	5-1	2-2	323	5	4	17	26	21	341	4862	-	25	25	2	24	-	-	-
1970	NL-	701789	NL-701789	B	F3-9	5-1	2-2	2	3	7	2	8	5	2	8	8	16	16	2	103	+	8	NadA-3
1970	NL-	701796	NL-701796	B	F3-9	5-1	2-2	2	3	7	2	8	5	2	8	8	16	16	2	20	+	8	NadA-3
1970	NL-	701818	NL-701818	B	F5-34	18-7	9	12	2	4	8	13	21	342	4863	231	nd	nd	nd	2	-	-	-
1970	NL-	701828	NL-701828	B	F3-9	5-1	2-2	2	3	7	2	8	5	2	8	8	16	16	2	20	+	8	NadA-3
1970	NL-	701838	NL-701838	B	F3-9	5-2	10	2	3	7	2	8	5	2	8	8	16	16	2	20	+	8	NadA-3
1970	NL-	701844	NL-701844	B	F4-3	7-1	1	4	10	2	16	1	11	9	4939	269	nd	161	2	21	+	22	NadA-4
1970	NL-	701850	NL-701850	B	F3-9	7-2	14	4	10	2	9	8	11	20	4940	269	15	15	1	21	-	-	-
1970	NL-	701864	NL-701864	B	F3-6	18-1	34-2	13	10	52	5	3	11	9	4941	364	33	31	3	6	-	-	-
1970	NL-	701884	NL-701884	A	F3-1	5-2	10	6	7	4	9	26	18	8	4942	-	21	21	2	9	-	-	-
1970	NL-	701894	NL-701894	ng	F5-93	19	15	8	10	18	21	8	11	17	4943	-	22	22	2	104	-	-	-
1970	NL-	701914	NL-701914	B	F3-6	5-1	2-2	2	3	7	2	8	5	2	8	8	16	16	2	20	-	-	-
1970	NL-	701926	NL-701926	B	F3-9	5-1	2-2	2	3	7	2	8	5	2	8	8	16	16	2	20	+	8	NadA-3
1970	NL-	701940	NL-701940	A	F5-1	5-2	10	1	3	1	1	1	1	3	1	1	4	4	1	29	-	-	-
1970	NL-	701949	NL-701949	B	F1-4	5-1	2-2	2	3	7	2	8	15	2	2174	8	16	16	2	20	+	8	NadA-3
1970	NL-	701957	NL-701957	B	F5-2	7-1	1	4	10	15	9	8	11	9	269	269	106	106	2	105	-	-	-
1980	NL-	800043	NL-800043	B	F5-2	7	14-6	4	10	2	17	8	11	20	492	269	67	83	2	21	-	-	-
1980	NL-	800048	NL-800048	A	F5-1	5-2	10	1	3	1	1	1	1	3	1	1	4	4	1	29	-	-	-
1980	NL-	800177	NL-800177	C	F5-2	7-1	1	13	5	62	9	3	8	18	1323	334	621	535	1	6	-	-	-
1980	NL-	800235	NL-800235	B	F5-2	7-2	13-1	9	20	35	17	5	15	21	4944	-	629	541	2	106	-	-	-
1980	NL-	800289	NL-800289	A	F5-1	5-2	10	1	3	1	1	1	1	3	1	1	4	4	1	29	-	-	-
1980	NL-	800349	NL-800349	C	F5-2	18-3	1	12	6	9	17	9	6	9	206	41/44	72	19	2	1	-	-	-
1980	NL-	800426	NL-800426	B	F1-5	5-9	10	2	3	7	2	8	5	2	8	8	16	16	2	20	+	8	NadA-3
1980	NL-	800473	NL-800473	B	F5-1	19	15	8	10	5	4	6	3	8	33	32	1	1	1	107	+	1	NadA-1
1980	NL-	800552	NL-800552	A	F5-1	5-2	10	1	3	1	1	1	1	3	1	1	4	4	1	29	-	-	-
1980	NL-	800594	NL-800594	A	F5-1	5-2	10	1	3	1	1	1	1	3	1	1	4	4	1	29	-	-	-
1980	NL-	800624	NL-800624	B	F2-2	5-1	2-2	2	3	7	2	8	5	2	8	8	16	16	2	20	-	-	-
1980	NL-	800702	NL-800702	B	F3-9	7-2	13-1	2	3	7	17	8	5	2	4611	8	16	16	2	20	+	8	NadA-3
1980	NL-	800785	NL-800785	B	F4-1	18	25	58	16	12	11	3	60	8	4945	254	13	13	1	20	-	-	-
1980	NL-	800886	NL-800886	C	F3-7	19	14	75	6	83	9	9	6	9	3259	41/44	24	24	2	2	-	-	-
1980	NL-	800930	NL-800930	C	F4-3	7-2	14	4	10	2	9	8	11	8	4946	269	106	106	2	108	-	-	-
1980	NL-	800974	NL-800974	B	F4-3	5-1	10-4	4	5	2	17	8	11	20	4947	-	106	106	2	10	-	-	-
1980	NL-	801023	NL-801023	C	F4-3	7-2	14	4	10	2	9	8	11	8	4946	269	630	542	1	108	-	-	-
1980	NL-	801117	NL-801117	B	F5-12	22	9	4	10	64	9	38	11	9	2205	269	19	19	2	17	-	-	-
1980	NL-	801170	NL-801170	A	F5-1	18-1	3	1	3	1	1	1	1	3	1	1	4	4	1	29	-	-	-
1980	NL-	801303	NL-801303	A	F5-1	5-2	10	1	3	1	1	1	1	3	1	1	4	4	1	29	-	-	-
1980	NL-	801356	NL-801356	B	F2-2	5-1	2-2	2	3	7	2	8	5	2	8	8	16	16	2	20	+	8	NadA-3
1990	NL-	900002	NL-900002	B	F3-3	7-2	16	4	10	5	4	6	3	8	32	32	1	1	1	3	+	1	NadA-1
1990	NL-	900054	NL-900054	B	F1-5	7-2	4	3	6	9	5	9	6	9	41	41/44	14	14	1	2	-	-	-
1990	NL-	900106	NL-900106	B	F4-1	5	2	2	3	4	3	8	4	6	11	11	164	155	1	20	+	3	NadA-2
1990	NL-	900161	NL-900161	B	F1-5	7-2	4	10	6	9	5	9	6	9	42	41/44	14	14	1	2	-	-	-
1990	NL-	900234	NL-900234	B	F4-1	5	2	2	3	4	3	8	4	6	11	11	82	78	1	20	+	3	NadA-2
1990	NL-	900337	NL-900337	B	F3-3	7	16	4	10	5	4	6	6	8	4948	32	1	1	1	3	+	1	NadA-1
1990	NL-	900481	NL-900481	C	F3-3	7	16-89	327	10	5	4	6	3	8	4949	32	1	1	1	3	+	1	NadA-1
1990	NL-	900601	NL-900601	B	F1-5	7-2	13-2	3	6	9	5	9	22	9	40	41/44	14	14	1	2	-	-	-
1990	NL-	900707	NL-900707	C	F3-6	5	2	2	3	4	3	8	4	6	11	11	131	128	1	20	+	2	NadA-2
1990	NL-	900804	NL-900804	B	F4-37	22-1	14	4	10	11	324	6	10	344	4950	35	14	14	1	24	-	-	-
1990	NL-	900913	NL-900913	B	F1-5	7-2	4	3	229	9	5	9	6	12	4951	41/44	14	14	1	2	-	-	-
1990	NL-	901015	NL-901015	C	F1-5	5-1	10-8	328	5	120	9	3	8	18	4952	334	19	19	2	6	-	-	-
1990	NL-	901140	NL-901140	C	F1-1	5	2-1	2	3	4	3	8	4	6	11	11	22	22	2	29	+	3	NadA-2
1990	NL-	901228	NL-901228	B	F1-5	7-2	4	3	6	9	5	9	6	9	41	41/44	14	14	1	2	-	-	-
1990	NL-	901323	NL-901323	B	F3-3	7-2	16	4	10	5	4	6	3	8	32	32	1	1	1	109	+	1	NadA-1
1990	NL-	901399	NL-901399	A	F3-1	20	9	1	1	2	1	3	2	3	5	5	5	5	1	27	+	8	NadA-3
1990	NL-	901524	NL-901524	B	F2-5	7-2	4	3	6	9	9	9	6	9	303	41/44	14	14	1	2	-	-	-
1990	NL-	901617	NL-901617	B	F3-3	7	16	4	10	5	4	6	11	8	2685	32	1	1	1	3	+	1	NadA-1
1990	NL-	901739	NL-901739	B	F3-21	12-1	23	10	2	58	58	3	155	20	2539	-	101	101	2	110	-	-	-
1990	NL-	901857	NL-901857	B	F1-5	7-2	4	3	6	9	5	9	6	9	41	41/44	14	14	1	2	-	-	-
1990	NL-	901964	NL-901964	B	F1-5	7-2	4	3	6	9	5	9	6	9	41	41/44	14	14	1	2	-	-	-
1990	NL-	902125	NL-902125	B	F4-3	5-1	2-2	7	8	10	116	10	15	20	2814	18	17	17	2	101	+	8	NadA-3
1990	NL-	902208	NL-902208	C	F3-6	5	2	2	3	4	3	8	4	6	11	11	631	543	1	20	+	2	NadA-2
1990	NL-	902286	NL-902286	C	F5-5	5	2-1	9	3	4	3	8	4	6	2510	11	22	22	2	29	+	3	NadA-2
1990	NL-	902388	NL-902388	B	F3-9	5-2	10	2	3	7	2	34	5	2	153	8	16	16	2	20	+	3	NadA-2
1990	NL-	902495	NL-902495	B	F1-5	7-2	4	10	6	9	5	9	6	9	42	41/44	14	14	1	2	-	-	-
1990	NL-	902669	NL-902669	C	F1-5	21	16	2	16	12	11	3	60	7	254	254	13	13	1	24	-	-	-
2000	NL-	2000003	NL-2000003	B	F1-5	22	14-10	3	6	5	5	9	22	9	4256	41/44	14	14	1	2	-	-	-
2000	NL-	2000092	NL-2000092	B	F3-3	7-2	16	4	10	5	4	6	3	8	32	32	1	1	1	94	+	1	NadA-1
2000	NL-	2000150	NL-2000150	B	F3-9	31	16	4	10	15	7	8	11	1	13	269	19	19	2	6	-	-	-
2000	NL-	2000233	NL-2000233	B	F1-5	7-2	4	4	6	9	5	9	6	9	5098	41/44	4	4	1	47	-	-	-
2000	NL-	2000318	NL-2000318	B	F1-5	7-2	13-2	3	116	9	5	9	22	9	1960	41/44	14	14	1	2	-	-	-
2000	NL-	2000400	NL-2000400	B	F1-5	7-2	4	3	6	9	5	9	6	9	41	41/44	14	14	1	2	-	-	-
2000	NL-	2000472	NL-2000472	B	F5-9	22	14	10	5	13	53	26	41	3	4905	162	21	21	2	20	-	-	-
2000	NL-	2000547	NL-2000547	B	F1-1	5	2	12	5	19	17	384	26	2	5405	60	13	13	1	95	-	-	-
2000	NL-	2000620	NL-2000620	B	F1-5	7-2	4	3	6	9	5	9	6	9	41	41/44	14	14	1	2	-	-	-
2000	NL-	2000680	NL-2000680	B	F1-5	7-2	4	3	6	9	5	9	6	9	41	41/44	14	14	1	2	-	-	-
2000	NL-	2000780	NL-2000780	W-135	F1-34	5	2	2	3	4	3	8	4	6	11	11	9	9	1	96	+	6	NadA-2
2000	NL-	2000862	NL-2000862	B	F4-1	21	16-5	17	6	6	17	3	26	124	5439	60	13	13	1	24	-	-	-
2000	NL-	2000953	NL-2000953	B	F1-5	7-2	13-2	8	6	9	5	9	6	9	1788	41/44	14	14	1	2	-	-	-
2000	NL-	2001031	NL-2001031	C	F3-9	5	2	2	3	7	217	8	5	2	2680	8	16	16	2	20	+	7	NadA-3
2000	NL-	2001139	NL-2001139	B	F5-1	5-2	10	8	10	5	4	5	3	8	34	32	124	1	1	3	+	1	NadA-1
2000	NL-	2001232	NL-2001232	B	F1-5	7-2	4	10	6	9	5	9	6	9	42	41/44	14	14	1	2	-	-	-
2000	NL-	2001330	NL-2001330	C	F5-5	5	2	2	3	4	3	8	6	6	1055	11	532	459	1	20	+	INS	-
2000	NL-	2001411	NL-2001411	B	F3-3	7	16-35	4	10	5	4	6	3	8	32	32	1	1	1	3	+	1	NadA-1
2000	NL-	2001481	NL-2001481	B	F1-5	7-2	4	10	6	9	5	9	6	9	42	41/44	14	14	1	2	-	-	-
2000	NL-	2001540	NL-2001540	C	F3-6	5-1	10-8	2	3	4	3	8	4	6	11	11	10	10	1	20	+	INS	-
2000	NL-	2001623	NL-2001623	C	F3-6	5-1	10-8	2	3	4	3	8	4	6	11	11	10	10	1	20	+	INS	-
2000	NL-	2001688	NL-2001688	B	F1-5	7-2	4	3	6	9	5	9	6	9	41	41/44	14	14	1	2	-	-	-
2000	NL-	2001761	NL-2001761	B	F5-1	18-9	25	4	10	15	9	8	11	9	269	269	15	15	1	21	-	-	-
2000	NL-	2001838	NL-2001838	B	F1-5	7-2	4	3	6	9	5	11	6	9	154	41/44	4	4	1	2	-	-	-
2000	NL-	2001916	NL-2001916	B	F1-5	7-2	13-2	3	6	9	5	9	22	9	40	41/44	14	14	1	2	-	-	-
2000	NL-	2002013	NL-2002013	B	F4-3	7-2	4	3	6	9	5	9	6	9	41	41/44	120	123	1	13	-	-	-
2000	NL-	2002108	NL-2002108	B	F5-1	5-2	10	8	10	5	4	5	3	8	34	32	1	1	1	3	+	1	NadA-1
2000	NL-	2002187	NL-2002187	B	F1-5	7-2	13-2	3	6	9	5	9	22	250	3488	41/44	14	14	1	2	-	-	-
2008	NL-	2081566	NL-2081566	B	F1-5	5-1	10-4	3	6	9	5	9	6	9	41	41/44	14	14	1	215	-	-	-
2008	NL-	2081617	NL-2081617	B	F1-5	7	30-3	262	6	9	5	9	22	478	7739	41/44	14	14	1	2	-	-	-
2008	NL-	2081641	NL-2081641	B	F1-5	7-2	4	3	6	9	5	9	6	9	41	41/44	91	94	3	2	-	-	-
2008	NL-	2081657	NL-2081657	ng	F1-5	18-1	3	11	5	18	8	11	24	21	22	22	16	16	2	20	-	-	-
2008	NL-	2081767	NL-2081767	B	F1-5	18-1	14	3	6	34	5	11	6	9	1194	41/44	4	4	1	2	-	-	-
2008	NL-	2081808	NL-2081808	C	F3-6	5-1	10-8	2	3	4	3	8	4	6	11	11	15	15	1	20	+	INS	-
2008	NL-	2081965	NL-2081965	B	F5-1	19-1	15-11	4	10	15	9	8	11	9	269	269	15	15	1	21	-	-	-
2008	NL-	2082079	NL-2082079	B	F1-7	22	14	7	5	1	13	36	53	15	213	213	65	45	3	18	+	81	NadA-5
2008	NL-	2082132	NL-2082132	B	F1-23	19	13	3	6	9	5	11	6	9	154	41/44	14	14	1	183	-	-	-
2008	NL-	2082183	NL-2082183	B	F5-1	5-2	10	8	10	313	4	5	3	8	3720	32	1	1	1	3	+	1	NadA-1
2008	NL-	2082288	NL-2082288	B	F1-5	21	16	3	6	9	5	9	6	9	41	41/44	14	14	1	2	-	-	-
2009	NL-	2090007	NL-2090007	C	F3-6	5-1	10-8	2	3	4	3	8	4	6	11	11	FS	FS	not expressed	20	+	INS	-
2009	NL-	2090060	NL-2090060	X	F5-36	21-7	16	8	25	7	17	21	26	49	1157	1157	68	13	1	114	+	FS	-
2009	NL-	2090248	NL-2090248	B	F1-5	7	16-107	3	35	9	5	9	6	9	7734	41/44	68	13	1	2	-	-	-
2009	NL-	2090315	NL-2090315	Y	F3-9	18-7	9	8	4	1	17	5	24	2	4924	103	65	45	3	24	-	-	-
2009	NL-	2090493	NL-2090493	B	F3-3	7-2	16	4	10	217	4	6	3	17	2707	32	1	1	1	3	+	1	NadA-1
2009	NL-	2090549	NL-2090549	B	F1-5	7-2	4	3	6	9	5	9	6	9	41	41/44	14	14	1	216	-	-	-
2009	NL-	2090835	NL-2090835	B	F5-2	12-1	4	7	8	10	26	10	1	16	145	18	36	37	1	6	-	-	-
2009	NL-	2090857	NL-2090857	B	F1-5	7-2	4	3	6	9	5	11	6	9	154	41/44	4	4	1	2	-	-	-
2009	NL-	2090920	NL-2090920	B	F5-5	22	14	7	5	1	13	36	53	15	213	213	217	191	3	18	-	-	-
2009	NL-	2091153	NL-2091153	B	F5-5	7-2	4	7	5	1	13	36	492	15	7741	213	65	45	3	18	+	79	NadA-5
2009	NL-	2091198	NL-2091198	B	F5-1	5-2	10	8	10	313	4	5	3	8	3720	32	1	1	1	3	+	1	NadA-1
2009	NL-	2091259	NL-2091259	B	F5-5	22	14	7	5	1	13	36	53	479	7740	213	382	322	1	18	+	83	NadA-5
2009	NL-	2091629	NL-2091629	B	F5-2	12-1	13-2	2	10	2	11	3	11	7	7736	254	14	14	1	217	-	-	-
2009	NL-	2091669	NL-2091669	B	F5-8	7-1	1	7	5	1	13	36	53	15	213	213	406	339	3	218	-	-	-
2009	NL-	2091702	NL-2091702	B	F5-5	22	14	7	5	1	13	36	53	15	213	213	65	45	3	18	+	79	NadA-5
2009	NL-	2091735	NL-2091735	C	Deletion	5-1	10-4	2	16	12	17	3	60	7	772	254	13	13	1	219	-	-	-
2009	NL-	2092035	NL-2092035	B	F5-1	5-2	10-3	8	10	5	4	5	3	8	34	32	1	1	1	220	+	1	NadA-1
2009	NL-	2092127	NL-2092127	B	F5-76	22	14	4	10	15	9	8	450	9	7737	269	15	15	1	21	-	-	-
2009	NL-	2093032	NL-2093032	C	F3-26	5-3	2-16	25	5	4	17	21	13	9	1035	-	386	325	2	53	-	-	-
