# Supplementary material for: An Analysis of the Sequence Variability of Meningococcal fHbp, NadA and NHBA over a 50-Year Period in the Netherlands
Source: PLoS One. 2013 May 24;8(5):e65043. doi: 10.1371/journal.pone.0065043 (PMC3663754; doi:10.1371/journal.pone.0065043)
Supplement: Table S2 — Primers used for PCR and sequencing. (XLS) [file pone.0065043.s002.xls]

## Sheet: Sheet1
	Forward primer	Sequence 5'-3'	Reverse Primer	Sequence 5'-3'
fHbp	A1a	GACCTGCCTCATTGATG	B2a	CGGTAAATTATCGTGTTCGGACGGC
	22	CAAATCGAAGTGGACGGGCAG	32	TGTTCGATTTTGCCGTTTCCCTG
NHBA	1a	GGCGTTCAGACGGCATATTTTTACA	6a	GGTTTATCAACTGATGCGGACTTGA
	22 (facultative)	GCGGACACGCTGTCAAAACC	5	ATGGGTACGCAAAAATTCAA
	23	GAAAATACAGGCAATGGCGG	7	AATGCAGTACTTCGCCGTTGT
	3 (facultative)	GCAAAATGCCGGCAATACGC	85	CAGCGTATCCGCCTGATTG
	84	CAATCAGGCGGATACGCTG	93	CCGCCATTGCCTGTATTTTC
NadA	A1a	GTGGACGTACTCGACTACGAAGG	Ba	CGAGGCGATTGTCAAACCGTTC
	1	TATGTAAACAAACTTGGTGGGG	C	TTTCGAGGTGGCGCGTTCGGG
	2	GAAATAGAAAAGTTAACAACCAAGTT	5	GTAGCGATATCAGCTTTGATGTC
	3	GACATCAAAGCTGATATCGCTAC	6	AACTTGGTTGTTAACTTTTCTATTTC
nmeSI	AVDE 0712	ATCAATTTGTGGATTTTGG	AVDE 0716	CACATCTCCACCATACAATATTGG
moxR	AVDE 0701F	GAAAGAAGACCGATATCTCC	AVDE 0710	GCGTCCATTGCAAAAAGCAG
a These primers are also used for locus amplification
